# Supplementary material for: Disruption of Human Papillomavirus 16 E6/E7 Genes Using All-in-One Adenovirus Vectors Expressing Eight Double-Nicking Guide RNAs
Source: Int J Mol Sci. 2025 Sep 5;26(17):8685. doi: 10.3390/ijms26178685 (PMC12429375; doi:10.3390/ijms26178685)
Supplement: Supplementary file 1 [file ijms-26-08685-s001.zip]

Archive with 3 entries (3 files):
- ijms-3837478-Raw data for Figure 2,3,4,5,6,8 revised R1.xlsx
- ijms-3837478-Supplementary Information (Sup Materials and Methods )R2.pdf
- ijms-3837478-Supplementary Table S1-8 revised.pdf
