# Supplementary material for: Disruption of Human Papillomavirus 16 E6/E7 Genes Using All-in-One Adenovirus Vectors Expressing Eight Double-Nicking Guide RNAs
Source: Int J Mol Sci. 2025 Sep 5;26(17):8685. doi: 10.3390/ijms26178685 (PMC12429375; doi:10.3390/ijms26178685)
Supplement: Supplementary file 1 [file ijms-26-08685-s001.zip › ijms-3837478-Raw data for Figure 2,3,4,5,6,8 revised R1.xlsx]

## Sheet: Raw data for Fig 2.
Raw data for Fig 2.
gRNA	AdV		well-1	well-2	well-3
-	Cas9	MOI=1000	*0.483791666666667	0.949792	1.02679
	Cas9n	MOI=1000	0.988792	1.02379	0.997792
	Cas9	MOI=300	1.08579	1.10779	1.11779
	Mock		0.987792	1.09579	0.960792
AS57G	Cas9	MOI=1000	0.810792	1.19779	1.10679
	Cas9n	MOI=1000	1.04679	1.07179	1.08179
	Cas9	MOI=300	1.13179	1.09679	1.13479
	Mock		1.02379	1.01079	0.986792
AS63G+	Cas9	MOI=1000	0.570792	0.963792	0.843792
	Cas9n	MOI=1000	0.711792	0.763792	0.662792
	Cas9	MOI=300	0.857792	0.878792	0.945792
	Mock		1.09679	1.02579	0.917792
S107gA+	Cas9	MOI=1000	0.917792	1.22179	1.12079
	Cas9n	MOI=1000	1.11379	1.06879	1.04479
	Cas9	MOI=300	1.14279	1.11079	1.13379
	Mock		1.06779	1.07279	1.09879
S107gA+&AS57G	Cas9	MOI=1000	0.384792	0.803792	0.902792
	Cas9n	MOI=1000	0.854792	0.794792	0.882792
	Cas9	MOI=300	1.01079	1.00079	0.959792
	Mock		1.11279	0.975792	0.794792
S107gA+&AS63G+	Cas9	MOI=1000	0.532792	0.918792	0.983792
	Cas9n	MOI=1000	0.943792	0.992792	0.895792
	Cas9	MOI=300	0.960792	0.952792	1.05279
	Mock		1.04479	1.07879	0.844792
AS443g+	Cas9	MOI=1000	0.628792	0.984792	0.977792
	Cas9n	MOI=1000	0.937792	0.883792	0.882792
	Cas9	MOI=300	1.01579	1.03179	1.02179
	Mock		0.997792	0.996792	0.897792
S485G	Cas9	MOI=1000	1.09779	1.24479	1.23679
	Cas9n	MOI=1000	1.30379	1.32979	1.28279
	Cas9	MOI=300	1.23979	1.20779	1.21979
	Mock		1.06579	1.11579	1.11679
S486G+	Cas9	MOI=1000	0.121792	0.268792	0.302792
	Cas9n	MOI=1000	1.04079	1.09279	1.09379
	Cas9	MOI=300	0.458792	0.467792	0.434792
	Mock		1.00479	1.01379	1.00679
S490G	Cas9	MOI=1000	0.0277917	0.125792	0.0977917
	Cas9n	MOI=1000	0.527792	0.448792	0.446792
	Cas9	MOI=300	0.207792	0.209792	0.202792
	Mock		0.861792	0.900792	0.707792
S492g	Cas9	MOI=1000	0.111792	0.263792	0.282792
	Cas9n	MOI=1000	1.00379	1.03979	0.979792
	Cas9	MOI=300	0.486792	0.478792	0.520792
	Mock		1.03779	1.02479	1.03779
S498g	Cas9	MOI=1000	0.136792	0.219792	0.253792
	Cas9n	MOI=1000	1.06579	1.02679	1.00079
	Cas9	MOI=300	0.428792	0.413792	0.443792
	Mock		1.00479	1.04479	0.912792
AS507G	Cas9	MOI=1000	0.301792	0.632792	0.586792
	Cas9n	MOI=1000	0.804792	0.785792	0.745792
	Cas9	MOI=300	0.789792	0.732792	0.783792
	Mock		0.993792	1.03379	0.882792
AS507G&S563g	Cas9	MOI=1000	0.0357917	0.0967917	0.100792
	Cas9n	MOI=1000	0.255792	0.229792	0.245792
	Cas9	MOI=300	0.207792	0.219792	0.196792
	Mock		0.843792	0.850792	0.616792
AS507G&S563G+	Cas9	MOI=1000	0.0697917	0.169792	0.197792
	Cas9n	MOI=1000	0.410792	0.402792	0.395792
	Cas9	MOI=300	0.279792	0.345792	0.211792
	Mock		0.907792	0.928792	0.829792
S563g	Cas9	MOI=1000	0.117792	0.255792	0.198792
	Cas9n	MOI=1000	0.635792	0.643792	0.590792
	Cas9	MOI=300	0.309792	0.286792	0.308792
	Mock		0.930792	0.949792	0.724792
S563G+	Cas9	MOI=1000	0.243792	0.431792	0.391792
	Cas9n	MOI=1000	1.09479	1.01779	0.991792
	Cas9	MOI=300	0.582792	0.529792	0.564792
	Mock		1.01279	0.978792	0.914792
AS706g	Cas9	MOI=1000	0.526792	0.925792	0.915792
	Cas9n	MOI=1000	0.992792	0.971792	0.973792
	Cas9	MOI=300	1.00979	0.999792	1.02779
	Mock		1.16779	1.12079	1.08179
AS706g+	Cas9	MOI=1000	0.653792	0.875792	0.908792
	Cas9n	MOI=1000	0.991792	1.04979	0.999792
	Cas9	MOI=300	0.973792	0.999792	0.953792
	Mock		1.09579	1.10579	1.09379
AS717G+	Cas9	MOI=1000	0.464792	0.858792	0.803792
	Cas9n	MOI=1000	0.878792	0.806792	0.789792
	Cas9	MOI=300	0.893792	0.911792	0.951792
	Mock		1.05379	1.13879	0.961792
S753G&AS706g	Cas9	MOI=1000	0.0657917	0.187792	0.193792
	Cas9n	MOI=1000	0.464792	0.483792	0.515792
	Cas9	MOI=300	0.355792	0.381792	0.394792
	Mock		0.952792	1.02779	0.871792
S753G&AS706g+	Cas9	MOI=1000	0.0887917	0.220792	0.293792
	Cas9n	MOI=1000	0.630792	0.640792	0.713792
	Cas9	MOI=300	0.433792	0.411792	0.415792
	Mock		1.07879	1.07979	1.02379
S753G&AS717G+	Cas9	MOI=1000	0.0877917	0.228792	0.242792
	Cas9n	MOI=1000	0.682792	0.679792	0.716792
	Cas9	MOI=300	0.393792	0.404792	0.373792
	Mock		1.05079	1.05179	1.01479
S753G	Cas9	MOI=1000	0.0527917	0.101792	0.0957917
	Cas9n	MOI=1000	0.380792	0.346792	0.380792
	Cas9	MOI=300	0.159792	0.172792	0.150792
	Mock		0.782792	0.741792	0.417792
AS859G	Cas9	MOI=1000	0.493792	0.865792	0.878792
	Cas9n	MOI=1000	0.984792	1.01879	1.04979
	Cas9	MOI=300	1.06979	1.04379	1.04879
	Mock		1.07479	1.06979	1.06679
S893G&AS859G	Cas9	MOI=1000	0.128792	0.359792	0.391792
	Cas9n	MOI=1000	0.395792	0.454792	0.479792
	Cas9	MOI=300	0.680792	0.562792	0.630792
	Mock		1.24979	1.29679	1.17179
S893G	Cas9	MOI=1000	0.303792	0.790792	0.705792
	Cas9n	MOI=1000	0.938792	0.910792	0.993792
	Cas9	MOI=300	0.867792	0.832792	0.869792
	Mock		1.03579	1.06679	1.00979
			*omitted as an outlier

## Sheet: Raw data for Fig 3b
Raw data for Fig 3b
			well-1	well-2	well-3
-	Cas9n(lot45)	MOI=300	0.546597	0.517597	0.556597
	Cas9n(lot45)	MOI=1000	0.288597	0.310597	0.288597
	mock		0.389597	0.416597	0.398597
N1	Cas9n(lot45)	MOI=300	0.710597	0.801597	0.751597
	Cas9n(lot45)	MOI=1000	0.555597	0.657597	0.652597
	mock		0.480597	0.450597	0.380597
N2	Cas9n(lot45)	MOI=300	0.537597	0.553597	0.571597
	Cas9n(lot45)	MOI=1000	0.412597	0.475597	0.344597
	mock		0.393597	0.335597	0.419597
N3	Cas9n(lot45)	MOI=300	0.169597	0.173597	0.157597
	Cas9n(lot45)	MOI=1000	0.0865972	0.0895972	0.0805972
	mock		0.281597	0.290597	0.299597
N4	Cas9n(lot45)	MOI=300	0.341597	0.364597	0.544597
	Cas9n(lot45)	MOI=1000	0.201597	0.290597	0.227597
	mock		0.354597	0.360597	0.347597
N5	Cas9n(lot45)	MOI=300	0.383597	0.283597	0.427597
	Cas9n(lot45)	MOI=1000	0.0955972	0.135597	0.111597
	mock		0.406597	0.343597	0.424597
N6	Cas9n(lot45)	MOI=300	0.868597	0.831597	0.922597
	Cas9n(lot45)	MOI=1000	0.341597	0.460597	0.576597
	mock		0.522597	0.445597	0.508597
B1	Cas9n(lot45)	MOI=300	0.252597	0.322597	0.330597
	Cas9n(lot45)	MOI=1000	0.167597	0.213597	0.163597
	mock		0.475597	0.482597	0.525597
B2	Cas9n(lot45)	MOI=300	0.335597	0.408597	0.399597
	Cas9n(lot45)	MOI=1000	0.155597	0.175597	0.171597
	mock		0.402597	0.509597	0.559597
P1	Cas9n(lot45)	MOI=300	0.192597	0.224597	0.209597
	Cas9n(lot45)	MOI=1000	0.100597	0.115597	0.0965972
	mock		0.302597	0.512597	0.608597
P2	Cas9n(lot45)	MOI=300	0.182597	0.225597	0.208597
	Cas9n(lot45)	MOI=1000	0.100597	0.0915972	0.104597
	mock		0.307597	0.500597	0.449597
P3	Cas9n(lot45)	MOI=300	0.148597	0.135597	0.152597
	Cas9n(lot45)	MOI=1000	0.0535972	0.0705972	0.0435972
	mock		0.258597	0.417597	0.417597
H1	Cas9n(lot45)	MOI=300	0.281597	0.266597	0.245597
	Cas9n(lot45)	MOI=1000	0.0935972	0.133597	0.0975972
	mock		0.486597	0.504597	0.451597
H2	Cas9n(lot45)	MOI=300	0.225597	0.273597	0.303597
	Cas9n(lot45)	MOI=1000	0.0655972	0.0525972	0.0605972
	mock		0.477597	0.434597	0.485597

## Sheet: Raw data for Fig 3c
Raw data for Fig 3c
DN-gRNAs				well-1	well-2	well-3
-		Cas9n(lot92)	MOI=3	2.30272	2.24432	2.22822
-		Cas9n(lot92)	MOI=10	2.24702	2.24262	2.26662
-		Cas9n(lot92)	MOI=30	1.78582	2.13352	1.88882
-		mock	MOI=100	1.69342	1.47542	1.23692
-		Cas9n(lot92)	MOI=300	1.32492	1.07142	1.20162
-		Cas9n(lot92)	MOI=1000	0.441921	0.540821	0.438221
-		Cas9n(lot92)	MOI=3000	0.220621	0.129521	0.185021
-		mock	MOI=0	2.03592	1.93892	1.67292
N1	16_S107gA+16_AS57G	Cas9n(lot92)	MOI=3	1.40022	1.28532	1.17662
N1		Cas9n(lot92)	MOI=10	1.07582	1.03262	1.14162
N1		Cas9n(lot92)	MOI=30	0.686221	0.779121	0.629921
N1		mock	MOI=100	0.485321	0.360121	0.492821
N1	16_S107gA+16_AS57G	Cas9n(lot92)	MOI=300	0.313621	0.191921	0.185121
N1		Cas9n(lot92)	MOI=1000	0.0729213	0.0902213	0.0880213
N1		Cas9n(lot92)	MOI=3000	-0.00557875	-0.0302787	-0.0345787
N1		mock	MOI=0	1.37782	1.27492	1.37302
N2	16_S107g++16_AS57G	Cas9n(lot92)	MOI=3	1.76272	1.71342	1.77222
N2		Cas9n(lot92)	MOI=10	1.42902	1.44362	1.45582
N2		Cas9n(lot92)	MOI=30	1.11562	1.03202	0.990221
N2		mock	MOI=100	0.729521	0.686721	0.546021
N2	16_S107g++16_AS57G	Cas9n(lot92)	MOI=300	0.445021	0.352521	0.338021
N2		Cas9n(lot92)	MOI=1000	0.115221	0.144621	0.151621
N2		Cas9n(lot92)	MOI=3000	0.00712125	-0.0124787	-0.0184787
N2		mock	MOI=0	1.73362	1.69792	1.63452
N3	16_S116g++16_AS57G	Cas9n(lot92)	MOI=3	1.58762	1.29612	1.57202
N3		Cas9n(lot92)	MOI=10	1.09062	1.00512	0.951821
N3		Cas9n(lot92)	MOI=30	0.598721	0.512521	0.551821
N3		mock	MOI=100	0.300321	0.304921	0.294321
N3	16_S116g++16_AS57G	Cas9n(lot92)	MOI=300	0.148721	0.154921	0.100021
N3		Cas9n(lot92)	MOI=1000	-0.00877875	0.0166213	0.0209213
N3		Cas9n(lot92)	MOI=3000	-0.0325787	-0.0511787	-0.0346787
N3		mock	MOI=0	1.91692	1.83592	1.82142
N4	16_S107g++16_AS63G+	Cas9n(lot92)	MOI=3	1.98522	1.86682	1.87172
N4		Cas9n(lot92)	MOI=10	1.65152	1.72122	1.72792
N4		Cas9n(lot92)	MOI=30	1.19262	1.16702	1.14842
N4		mock	MOI=100	0.690721	0.668821	0.712621
N4	16_S107g++16_AS63G+	Cas9n(lot92)	MOI=300	0.515421	0.511821	0.442921
N4		Cas9n(lot92)	MOI=1000	0.182921	0.198521	0.162821
N4		Cas9n(lot92)	MOI=3000	0.0326213	0.0492213	0.0464213
N4		mock	MOI=0	1.99672	1.99962	2.04662
N5	16_S490G+16_AS443g+	Cas9n(lot92)	MOI=3	1.37222	1.49162	1.41882
N5		Cas9n(lot92)	MOI=10	0.884521	0.809321	0.969721
N5		Cas9n(lot92)	MOI=30	0.605521	0.575021	0.538221
N5		mock	MOI=100	0.280621	0.301621	0.257921
N5	16_S490G+16_AS443g+	Cas9n(lot92)	MOI=300	0.215321	0.152321	0.119321
N5		Cas9n(lot92)	MOI=1000	0.0717213	0.0743213	0.0385213
N5		Cas9n(lot92)	MOI=3000	-0.0197787	-0.00837875	-0.0150787
N5		mock	MOI=0	1.65722	1.70862	1.68372
N6	16_S485G+16_AS443g+	Cas9n(lot92)	MOI=3	1.43152	1.31382	1.30512
N6		Cas9n(lot92)	MOI=10	1.13412	0.897321	0.940621
N6		Cas9n(lot92)	MOI=30	0.719421	0.829021	0.829221
N6		mock	MOI=100	0.448221	0.395221	0.421121
N6	16_S485G+16_AS443g+	Cas9n(lot92)	MOI=300	0.220921	0.192921	0.148621
N6		Cas9n(lot92)	MOI=1000	0.0339213	0.0622213	0.0765213
N6		Cas9n(lot92)	MOI=3000	-0.0214787	-0.0302787	-0.0179787
N6		mock	MOI=0	1.78102	1.55842	1.75192
N7	16_S486G++16_AS443g+	Cas9n(lot92)	MOI=3	1.35752	1.15222	1.09062
N7		Cas9n(lot92)	MOI=10	0.827321	0.983721	0.904721
N7		Cas9n(lot92)	MOI=30	0.652321	0.456821	0.574021
N7		mock	MOI=100	0.314221	0.291721	0.267021
N7	16_S486G++16_AS443g+	Cas9n(lot92)	MOI=300	0.178621	0.165121	0.120721
N7		Cas9n(lot92)	MOI=1000	0.0375213	0.0161213	0.0830213
N7		Cas9n(lot92)	MOI=3000	2.125e-05	-0.0217787	-0.0257787
N7		mock	MOI=0	1.40952	1.35942	1.25722

## Sheet: Raw data for Fig. 4
DN-gRNAs	gRNAs			well-1	well-2	well-3
-	mock+mock	Cas9n(lot45)	MOI=250	1.34629	1.17529	1.21829
		Cas9n(lot45)	MOI=500	1.15829	1.19729	1.22829
		Cas9n(lot45)	MOI=1000	1.01029	1.15329	0.998292
		mock		0.748292	0.755292	0.801292
B1	16_S563G++16_AS507G	Cas9n(lot45)	MOI=250	0.211292	0.164292	0.305292
		Cas9n(lot45)	MOI=500	0.201292	0.191292	0.205292
		Cas9n(lot45)	MOI=1000	0.139292	0.137292	0.155292
		mock		0.721292	0.763292	0.686292
B2	16_S563g+16_AS507G	Cas9n(lot45)	MOI=250	0.769292	0.693292	0.825292
		Cas9n(lot45)	MOI=500	0.815292	0.755292	0.700292
		Cas9n(lot45)	MOI=1000	0.734292	0.752292	0.446292
		mock		0.791292	0.802292	0.692292
P1	16_S753G+16_AS706g+	Cas9n(lot45)	MOI=250	0.270292	0.268292	0.297292
		Cas9n(lot45)	MOI=500	0.311292	0.334292	0.327292
		Cas9n(lot45)	MOI=1000	0.302292	0.230292	0.192292
		mock		0.779292	0.750292	0.732292
P3	16_S753G+16_AS717G+	Cas9n(lot45)	MOI=250	0.420292	0.375292	0.375292
		Cas9n(lot45)	MOI=500	0.405292	0.449292	0.458292
		Cas9n(lot45)	MOI=1000	0.303292	0.361292	0.253292
		mock		0.747292	0.728292	0.725292
H1	16_S893G+16_AS859G	Cas9n(lot45)	MOI=250	0.515292	0.614292	0.576292
		Cas9n(lot45)	MOI=500	0.384292	0.537292	0.429292
		Cas9n(lot45)	MOI=1000	0.416292	0.416292	0.278292
		mock		0.797292	0.815292	0.762292
H2	16_S884G+16_AS840g+	Cas9n(lot45)	MOI=250	0.192292	0.165292	0.189292
		Cas9n(lot45)	MOI=500	0.145292	0.203292	0.133292
		Cas9n(lot45)	MOI=1000	0.0632917	0.0612917	0.0502917
		mock		0.534292	0.506292	0.616292
Z1	16_S1471g++16_AS1438g+	Cas9n(lot45)	MOI=250	0.831292	0.874292	0.847292
		Cas9n(lot45)	MOI=500	0.853292	0.789292	0.798292
		Cas9n(lot45)	MOI=1000	0.644292	0.395292	0.479292
		mock		0.594292	0.626292	0.617292
Raw data for Fig. 4
Z2	16_S1583G+16_AS1543G	Cas9n(lot45)	MOI=250	0.633292	0.704292	0.777292
		Cas9n(lot45)	MOI=500	0.624292	0.652292	0.694292
		Cas9n(lot45)	MOI=1000	0.217292	0.106292	0.225292
		mock		0.621292	0.612292	0.547292
N3B1	16_S116g++16_AS57G	Cas9n(lot45)	MOI=250	0.449292	0.479292	0.442292
		Cas9n(lot45)	MOI=500	0.295292	0.550292	0.516292
		Cas9n(lot45)	MOI=1000	0.337292	0.329292	0.301292
		mock		0.669292	0.672292	0.633292
N3P3	16_S116g++16_AS57G	Cas9n(lot45)	MOI=250	0.271292	0.343292	0.228292
		Cas9n(lot45)	MOI=500	0.126292	0.174292	0.190292
		Cas9n(lot45)	MOI=1000	0.0762917	0.0722917	0.129292
		mock		0.848292	0.857292	0.741292
N3Z1	16_S116g++16_AS57G	Cas9n(lot45)	MOI=250	0.429292	0.495292	0.592292
		Cas9n(lot45)	MOI=500	0.291292	0.253292	0.309292
		Cas9n(lot45)	MOI=1000	0.146292	0.168292	0.183292
		mock		0.732292	0.880292	0.706292
N3Z2	16_S116g++16_AS57G	Cas9n(lot45)	MOI=250	0.587292	0.605292	0.705292
		Cas9n(lot45)	MOI=500	0.421292	0.617292	0.529292
		Cas9n(lot45)	MOI=1000	0.320292	0.344292	0.329292
		mock		0.816292	0.805292	0.829292
N5B1	16_S490G+16_AS443g+	Cas9n(lot45)	MOI=250	0.431292	0.436292	0.525292
		Cas9n(lot45)	MOI=500	0.252292	0.236292	0.338292
		Cas9n(lot45)	MOI=1000	0.114292	0.289292	0.142292
		mock		0.764292	0.729292	0.716292
B1Z1	16_S563G++16_AS507G	Cas9n(lot45)	MOI=250	0.0762917	0.0982917	0.0952917
		Cas9n(lot45)	MOI=500	0.0172917	0.0552917	0.0672917
		Cas9n(lot45)	MOI=1000	0.0162917	0.0262917	0.0182917
		mock		0.812292	0.911292	0.855292
B1Z2	16_S563G++16_AS507G	Cas9n(lot45)	MOI=250	0.0182917	0.0292917	0.0342917
		Cas9n(lot45)	MOI=500	0.00929167	0.0142917	0.0172917
		Cas9n(lot45)	MOI=1000	0.00629167	0.00729167	0.00829167
		mock		0.717292	0.812292	0.709292
B2Z1	16_S563g+16_AS507G	Cas9n(lot45)	MOI=250	0.368292	0.498292	0.505292
		Cas9n(lot45)	MOI=500	0.295292	0.236292	0.383292
		Cas9n(lot45)	MOI=1000	0.166292	0.112292	0.137292
		mock		0.785292	0.853292	0.781292
B2Z2	16_S563g+16_AS507G	Cas9n(lot45)	MOI=250	0.180292	0.194292	0.254292
		Cas9n(lot45)	MOI=500	0.0902917	0.169292	0.135292
		Cas9n(lot45)	MOI=1000	0.0232917	0.0502917	0.0342917
		mock		0.655292	0.586292	0.592292
P1Z1	16_S753G+16_AS706g+	Cas9n(lot45)	MOI=250	0.0732917	0.106292	0.105292
		Cas9n(lot45)	MOI=500	0.0302917	0.0822917	0.0702917
		Cas9n(lot45)	MOI=1000	0.0142917	0.0152917	0.0272917
		mock		0.808292	0.731292	0.713292
P1Z2	16_S753G+16_AS706g+	Cas9n(lot45)	MOI=250	0.0652917	0.107292	0.0972917
		Cas9n(lot45)	MOI=500	0.0322917	0.0542917	0.0372917
		Cas9n(lot45)	MOI=1000	0.0152917	0.0212917	0.0112917
		mock		0.737292	0.644292	0.762292
P3Z1	16_S753G+16_AS717G+	Cas9n(lot45)	MOI=250	0.229292	0.216292	0.172292
		Cas9n(lot45)	MOI=500	0.0942917	0.159292	0.116292
		Cas9n(lot45)	MOI=1000	0.0532917	0.0402917	0.0312917
		mock		0.555292	0.597292	0.561292
P3Z2	16_S753G+16_AS717G+	Cas9n(lot45)	MOI=250	0.159292	0.225292	0.177292
		Cas9n(lot45)	MOI=500	0.0822917	0.0942917	0.0692917
		Cas9n(lot45)	MOI=1000	0.0342917	0.0512917	0.0352917
		mock		0.634292	0.554292	0.538292
H1B1	16_S893G+16_AS859G	Cas9n(lot45)	MOI=250	0.134292	0.175292	0.149292
		Cas9n(lot45)	MOI=500	0.0192917	0.0882917	0.0502917
		Cas9n(lot45)	MOI=1000	0.0312917	0.00929167	0.0222917
		mock		0.797292	0.716292	0.750292
H1P1	16_S893G+16_AS859G	Cas9n(lot45)	MOI=250	0.0342917	0.0372917	0.0362917
		Cas9n(lot45)	MOI=500	0.0132917	0.0152917	0.0142917
		Cas9n(lot45)	MOI=1000	0.00829167	0.00629167	0.00729167
		mock		0.806292	0.836292	0.750292
H1P3	16_S893G+16_AS859G	Cas9n(lot45)	MOI=250	0.0282917	0.0252917	0.0382917
		Cas9n(lot45)	MOI=500	0.0112917	0.0132917	0.0172917
		Cas9n(lot45)	MOI=1000	0.00629167	0.00729167	0.00629167
		mock		0.758292	0.830292	0.852292
H1Z1	16_S893G+16_AS859G	Cas9n(lot45)	MOI=250	0.349292	0.385292	0.349292
		Cas9n(lot45)	MOI=500	0.247292	0.234292	0.264292
		Cas9n(lot45)	MOI=1000	0.119292	0.105292	0.109292
		mock		0.866292	0.945292	0.744292
H1Z2	16_S893G+16_AS859G	Cas9n(lot45)	MOI=250	0.383292	0.430292	0.426292
		Cas9n(lot45)	MOI=500	0.268292	0.280292	0.233292
		Cas9n(lot45)	MOI=1000	0.0792917	0.0902917	0.0712917
		mock		0.784292	0.804292	0.651292
H2B1	16_S884G+16_AS840g+	Cas9n(lot45)	MOI=250	0.0642917	0.0502917	0.0452917
		Cas9n(lot45)	MOI=500	0.0442917	0.0412917	0.0222917
		Cas9n(lot45)	MOI=1000	0.0322917	0.0302917	0.0192917
		mock		0.627292	0.645292	0.673292
H2P1	16_S884G+16_AS840g+	Cas9n(lot45)	MOI=250	0.0542917	0.0542917	0.0872917
		Cas9n(lot45)	MOI=500	0.0622917	0.0462917	0.0702917
		Cas9n(lot45)	MOI=1000	0.0382917	0.0442917	0.0452917
		mock		0.699292	0.712292	0.657292
H2P3	16_S884G+16_AS840g+	Cas9n(lot45)	MOI=250	0.0392917	0.0442917	0.0992917
		Cas9n(lot45)	MOI=500	0.0512917	0.0492917	0.0612917
		Cas9n(lot45)	MOI=1000	0.0402917	0.0382917	0.0432917
		mock		0.744292	0.758292	0.685292
H2Z1	16_S884G+16_AS840g+	Cas9n(lot45)	MOI=250	0.268292	0.365292	0.348292
		Cas9n(lot45)	MOI=500	0.105292	0.235292	0.230292
		Cas9n(lot45)	MOI=1000	0.0782917	0.0722917	0.0692917
		mock		0.713292	0.771292	0.685292
H2Z2	16_S884G+16_AS840g+	Cas9n(lot45)	MOI=250	0.172292	0.181292	0.242292
		Cas9n(lot45)	MOI=500	0.115292	0.119292	0.120292
		Cas9n(lot45)	MOI=1000	0.0642917	0.0612917	0.0732917
		mock		0.652292	0.719292	0.671292
N3B1P1	16_S116g++16_AS57G	Cas9n(lot45)	MOI=250	0.127292	0.147292	0.149292
		Cas9n(lot45)	MOI=500	0.0812917	0.0972917	0.151292
		Cas9n(lot45)	MOI=1000	0.0672917	0.0622917	0.0662917
		mock		0.723292	0.794292	0.787292
N3B1P3	16_S116g++16_AS57G	Cas9n(lot45)	MOI=250	0.225292	0.208292	0.227292
		Cas9n(lot45)	MOI=500	0.135292	0.206292	0.162292
		Cas9n(lot45)	MOI=1000	0.0762917	0.0792917	0.0732917
		mock		0.708292	0.729292	0.716292
N3B1P3	16_S116g++16_AS57G	Cas9n(lot45)	MOI=250	0.175292	0.196292	0.246292
		Cas9n(lot45)	MOI=500	0.113292	0.104292	0.0682917
		Cas9n(lot45)	MOI=1000	0.0862917	0.0392917	0.0672917
		mock		0.842292	0.731292	0.743292
N3B1H1	16_S116g++16_AS57G	Cas9n(lot45)	MOI=250	0.0582917	0.0432917	0.117292
		Cas9n(lot45)	MOI=500	0.0352917	0.0412917	0.0432917
		Cas9n(lot45)	MOI=1000	0.0172917	0.00829167	0.0112917
		mock		0.558292	0.595292	0.669292
N3B1H2	16_S116g++16_AS57G	Cas9n(lot45)	MOI=250	0.122292	0.0842917	0.132292
		Cas9n(lot45)	MOI=500	0.0882917	0.0582917	0.0832917
		Cas9n(lot45)	MOI=1000	0.0282917	0.0312917	0.0242917
		mock		0.665292	0.627292	0.666292
N3B1Z1	16_S116g++16_AS57G	Cas9n(lot45)	MOI=250	0.148292	0.161292	0.214292
		Cas9n(lot45)	MOI=500	0.0702917	0.103292	0.103292
		Cas9n(lot45)	MOI=1000	0.0452917	0.0232917	0.0212917
		mock		0.589292	0.610292	0.564292
N3B1Z2	16_S116g++16_AS57G	Cas9n(lot45)	MOI=250	0.0992917	0.157292	0.119292
		Cas9n(lot45)	MOI=500	0.0922917	0.100292	0.103292
		Cas9n(lot45)	MOI=1000	0.0242917	0.0232917	0.0312917
		mock		0.536292	0.534292	0.536292
N3P3B1	16_S116g++16_AS57G	Cas9n(lot45)	MOI=250	0.0842917	0.0632917	0.123292
		Cas9n(lot45)	MOI=500	0.0172917	0.0302917	0.0212917
		Cas9n(lot45)	MOI=1000	0.0242917	0.00829167	0.0152917
		mock		0.687292	0.721292	0.660292
N3P3B2	16_S116g++16_AS57G	Cas9n(lot45)	MOI=250	0.0482917	0.0672917	0.0792917
		Cas9n(lot45)	MOI=500	0.0262917	0.0262917	0.0382917
		Cas9n(lot45)	MOI=1000	0.0102917	0.00829167	0.0162917
		mock		0.880292	0.769292	0.674292
N3P3H1	16_S116g++16_AS57G	Cas9n(lot45)	MOI=250	0.319292	0.327292	0.383292
		Cas9n(lot45)	MOI=500	0.287292	0.182292	0.252292
		Cas9n(lot45)	MOI=1000	0.184292	0.0812917	0.139292
		mock		0.818292	0.900292	0.841292
N3P3H2	16_S116g++16_AS57G	Cas9n(lot45)	MOI=250	0.0792917	0.0912917	0.113292
		Cas9n(lot45)	MOI=500	0.0492917	0.0262917	0.0262917
		Cas9n(lot45)	MOI=1000	0.0112917	0.0242917	0.0142917
		mock		0.801292	0.722292	0.808292
N3P3Z1	16_S116g++16_AS57G	Cas9n(lot45)	MOI=250	0.136292	0.167292	0.118292
		Cas9n(lot45)	MOI=500	0.0442917	0.0502917	0.0232917
		Cas9n(lot45)	MOI=1000	0.0162917	0.0142917	0.0172917
		mock		0.631292	0.566292	0.575292
N3P3Z2	16_S116g++16_AS57G	Cas9n(lot45)	MOI=250	0.158292	0.180292	0.134292
		Cas9n(lot45)	MOI=500	0.0442917	0.0462917	0.0732917
		Cas9n(lot45)	MOI=1000	0.00829167	0.0252917	0.0202917
		mock		0.613292	0.650292	0.574292
H2B1Z1	16_S884G+16_AS840g+	Cas9n(lot45)	MOI=250	0.106292	0.0932917	0.232292
		Cas9n(lot45)	MOI=500	0.0572917	0.0452917	0.0562917
		Cas9n(lot45)	MOI=1000	0.0132917	0.0162917	0.0192917
		mock		0.664292	0.750292	0.648292
H1B1P1	16_S893G+16_AS859G	Cas9n(lot45)	MOI=250	0.0112917	0.00729167	0.00829167
		Cas9n(lot45)	MOI=500	0.00729167	0.00829167	0.0232917
		Cas9n(lot45)	MOI=1000	0.00929167	0.0112917	0.0252917
		mock		0.606292	0.607292	0.575292
H1B1P3	16_S893G+16_AS859G	Cas9n(lot45)	MOI=250	0.0192917	0.0602917	0.108292
		Cas9n(lot45)	MOI=500	0.0842917	0.0782917	0.0732917
		Cas9n(lot45)	MOI=1000	0.0672917	0.0652917	0.0632917
		mock		0.731292	0.685292	0.651292
H1B1Z1	16_S893G+16_AS859G	Cas9n(lot45)	MOI=250	0.0792917	0.165292	0.206292
		Cas9n(lot45)	MOI=500	0.122292	0.125292	0.0882917
		Cas9n(lot45)	MOI=1000	0.0882917	0.0872917	0.0792917
		mock		0.714292	0.630292	0.632292
H1B1Z2	16_S893G+16_AS859G	Cas9n(lot45)	MOI=250	0.0522917	0.122292	0.162292
		Cas9n(lot45)	MOI=500	0.0932917	0.0832917	0.0852917
		Cas9n(lot45)	MOI=1000	0.0742917	0.0782917	0.0792917
		mock		0.810292	0.721292	0.854292
H1P1Z1	16_S893G+16_AS859G	Cas9n(lot45)	MOI=250	0.0282917	0.0942917	0.102292
		Cas9n(lot45)	MOI=500	0.0782917	0.0872917	0.0752917
		Cas9n(lot45)	MOI=1000	0.0732917	0.0742917	0.0772917
		mock		0.791292	0.706292	0.806292
H1P1Z2	16_S893G+16_AS859G	Cas9n(lot45)	MOI=250	0.0162917	0.0652917	0.0912917
		Cas9n(lot45)	MOI=500	0.0822917	0.0742917	0.0672917
		Cas9n(lot45)	MOI=1000	0.0702917	0.0662917	0.0672917
		mock		0.667292	0.586292	0.596292
H1P3N3	16_S893G+16_AS859G	Cas9n(lot45)	MOI=250	0.0212917	0.0622917	0.114292
		Cas9n(lot45)	MOI=500	0.0692917	0.0522917	0.0132917
		Cas9n(lot45)	MOI=1000	0.0132917	0.0312917	0.0412917
		mock		0.744292	0.743292	0.717292
H1P3B1	16_S893G+16_AS859G	Cas9n(lot45)	MOI=250	0.0342917	0.0442917	0.0442917
		Cas9n(lot45)	MOI=500	0.0142917	0.0252917	0.0232917
		Cas9n(lot45)	MOI=1000	0.0172917	0.0162917	0.00729167
		mock		0.653292	0.683292	0.707292
H1P3B2	16_S893G+16_AS859G	Cas9n(lot45)	MOI=250	0.0272917	0.0232917	0.0552917
		Cas9n(lot45)	MOI=500	0.0442917	0.0492917	0.0472917
		Cas9n(lot45)	MOI=1000	0.0462917	0.0522917	0.0672917
		mock		0.686292	0.697292	0.676292
H1P3Z1	16_S893G+16_AS859G	Cas9n(lot45)	MOI=250	0.0222917	0.0402917	0.0572917
		Cas9n(lot45)	MOI=500	0.0792917	0.0852917	0.0872917
		Cas9n(lot45)	MOI=1000	0.0822917	0.0862917	0.0812917
		mock		0.707292	0.673292	0.635292
H1P3Z2	16_S893G+16_AS859G	Cas9n(lot45)	MOI=250	0.0142917	0.0472917	0.0782917
		Cas9n(lot45)	MOI=500	0.0672917	0.0752917	0.0732917
		Cas9n(lot45)	MOI=1000	0.0852917	0.0962917	0.0902917
		mock		0.663292	0.671292	0.636292
H2B1N3	16_S884G+16_AS840g+	Cas9n(lot45)	MOI=250	0.232292	0.224292	0.212292
		Cas9n(lot45)	MOI=500	0.249292	0.203292	0.225292
		Cas9n(lot45)	MOI=1000	0.0702917	0.163292	0.135292
		mock		0.720292	0.694292	0.699292
H2B1P1	16_S884G+16_AS840g+	Cas9n(lot45)	MOI=250	0.0432917	0.0572917	0.0722917
		Cas9n(lot45)	MOI=500	0.0512917	0.101292	0.0762917
		Cas9n(lot45)	MOI=1000	0.0372917	0.0422917	0.0432917
		mock		0.686292	0.665292	0.668292
H2B1P3	16_S884G+16_AS840g+	Cas9n(lot45)	MOI=250	0.0512917	0.0432917	0.0632917
		Cas9n(lot45)	MOI=500	0.0302917	0.0452917	0.0332917
		Cas9n(lot45)	MOI=1000	0.0132917	0.0212917	0.0112917
		mock		0.675292	0.776292	0.747292
H2B1Z1	16_S893G+16_AS859G	Cas9n(lot45)	MOI=250	0.0392917	0.0372917	0.0382917
		Cas9n(lot45)	MOI=500	0.0162917	0.0182917	0.00929167
		Cas9n(lot45)	MOI=1000	0.0102917	0.0112917	0.0152917
		mock		0.601292	0.580292	0.564292
H2B1Z2	16_S893G+16_AS859G	Cas9n(lot45)	MOI=250	0.00929167	0.00729167	0.0112917
		Cas9n(lot45)	MOI=500	0.00829167	0.00929167	0.00629167
		Cas9n(lot45)	MOI=1000	0.00729167	0.00929167	0.00729167
		mock		0.300292	0.325292	0.319292
H2P1Z1	16_S893G+16_AS859G	Cas9n(lot45)	MOI=250	0.0382917	0.0362917	0.0282917
		Cas9n(lot45)	MOI=500	0.00929167	0.0132917	0.0112917
		Cas9n(lot45)	MOI=1000	0.00729167	0.00829167	0.00529167
		mock		0.659292	0.672292	0.677292
H2P1Z2	16_S893G+16_AS859G	Cas9n(lot45)	MOI=250	0.0402917	0.0502917	0.0562917
		Cas9n(lot45)	MOI=500	0.0262917	0.0142917	0.0192917
		Cas9n(lot45)	MOI=1000	0.0112917	0.00929167	0.00829167
		mock		0.603292	0.627292	0.725292
H2P3N3	16_S884G+16_AS840g+	Cas9n(lot45)	MOI=250	0.118292	0.164292	0.189292
		Cas9n(lot45)	MOI=500	0.0812917	0.0832917	0.0392917
		Cas9n(lot45)	MOI=1000	0.0472917	0.0282917	0.0202917
		mock		0.628292	0.660292	0.691292
H2P3B1	16_S884G+16_AS840g+	Cas9n(lot45)	MOI=250	0.0512917	0.0192917	0.0622917
		Cas9n(lot45)	MOI=500	0.0102917	0.0172917	0.0202917
		Cas9n(lot45)	MOI=1000	0.00829167	0.0112917	0.00829167
		mock		0.675292	0.662292	0.729292
H2P3B2	16_S884G+16_AS840g+	Cas9n(lot45)	MOI=250	0.0262917	0.0182917	0.0272917
		Cas9n(lot45)	MOI=500	0.0132917	0.00729167	0.0142917
		Cas9n(lot45)	MOI=1000	0.00929167	0.0112917	0.0112917
		mock		0.653292	0.734292	0.698292
H2P3Z1	16_S893G+16_AS859G	Cas9n(lot45)	MOI=250	0.0192917	0.0172917	0.0192917
		Cas9n(lot45)	MOI=500	0.00929167	0.0132917	0.0102917
		Cas9n(lot45)	MOI=1000	0.00829167	0.00429167	0.00929167
		mock		0.600292	0.580292	0.602292
H2P3Z2	16_S893G+16_AS859G	Cas9n(lot45)	MOI=250	0.0242917	0.0192917	0.0202917
		Cas9n(lot45)	MOI=500	0.0732917	0.0512917	0.0312917
		Cas9n(lot45)	MOI=1000	0.0392917	0.0852917	0.0762917
		mock		0.714292	0.708292	0.614292
N3B1P1Z1	16_S893G+16_AS859G	Cas9n(lot45)	MOI=250	0.0592917	0.0812917	0.129292
		Cas9n(lot45)	MOI=500	0.109292	0.0952917	0.127292
		Cas9n(lot45)	MOI=1000	0.0882917	0.115292	0.0702917
		mock		0.718292	0.778292	0.741292
N3B1P1Z2	16_S893G+16_AS859G	Cas9n(lot45)	MOI=250	0.0282917	0.0482917	0.0982917
		Cas9n(lot45)	MOI=500	0.113292	0.0742917	0.104292
		Cas9n(lot45)	MOI=1000	0.0602917	0.0842917	0.0892917
		mock		0.682292	0.712292	0.660292
N3B1P3H1	16_S884G+16_AS840g+	Cas9n(lot45)	MOI=250	0.0382917	0.0512917	0.134292
		Cas9n(lot45)	MOI=500	0.0952917	0.0902917	0.0882917
		Cas9n(lot45)	MOI=1000	0.105292	0.0972917	0.0972917
		mock		0.669292	0.660292	0.658292
N3B1P3H2	16_S884G+16_AS840g+	Cas9n(lot45)	MOI=250	0.0192917	0.0232917	0.110292
		Cas9n(lot45)	MOI=500	0.0752917	0.0932917	0.0912917
		Cas9n(lot45)	MOI=1000	0.0852917	0.0982917	0.0802917
		mock		0.666292	0.672292	0.607292
N3B1P3Z1	16_S884G+16_AS840g+	Cas9n(lot45)	MOI=250	0.0562917	*0.475291666666667	0.138292
		Cas9n(lot45)	MOI=500	0.0812917	0.0832917	0.0642917
		Cas9n(lot45)	MOI=1000	0.0442917	0.0772917	0.118292
		mock		0.658292	0.628292	0.611292
N3B1P3Z2	16_S884G+16_AS840g+	Cas9n(lot45)	MOI=250	0.0742917	0.0682917	0.0802917
		Cas9n(lot45)	MOI=500	0.0302917	0.0282917	0.0422917
		Cas9n(lot45)	MOI=1000	0.0142917	0.00929167	0.0142917
		mock		0.628292	0.619292	0.689292
N3B1H1P1	16_S893G+16_AS859G	Cas9n(lot45)	MOI=250	0.0182917	0.0152917	0.0202917
		Cas9n(lot45)	MOI=500	0.00629167	0.00929167	0.0112917
		Cas9n(lot45)	MOI=1000	0.00429167	0.00229167	0.00629167
		mock		0.617292	0.593292	0.598292
N3B1H1P2	16_S893G+16_AS859G	Cas9n(lot45)	MOI=250	0.0142917	0.0112917	0.0102917
		Cas9n(lot45)	MOI=500	0.00229167	0.00229167	0.00529167
		Cas9n(lot45)	MOI=1000	0.00329167	0.00529167	0.00929167
		mock		0.537292	0.602292	0.506292
N3B1H1P3	16_S893G+16_AS859G	Cas9n(lot45)	MOI=250	0.0212917	0.0232917	0.0262917
		Cas9n(lot45)	MOI=500	0.00429167	0.00829167	0.00929167
		Cas9n(lot45)	MOI=1000	0.00229167	0.00329167	0.00329167
		mock		0.652292	0.662292	0.525292
N3B1H1Z1	16_S893G+16_AS859G	Cas9n(lot45)	MOI=250	0.0302917	0.0342917	0.0452917
		Cas9n(lot45)	MOI=500	0.00529167	0.00329167	0.00929167
		Cas9n(lot45)	MOI=1000	0.00329167	0.00629167	0.00529167
		mock		0.660292	0.658292	0.544292
N3B1H1Z2	16_S884G+16_AS840g+	Cas9n(lot45)	MOI=250	0.0292917	0.0302917	0.0392917
		Cas9n(lot45)	MOI=500	0.00829167	0.0122917	0.0132917
		Cas9n(lot45)	MOI=1000	0.00429167	0.00629167	0.00629167
		mock		0.629292	0.636292	0.556292
N3B1H2Z1	16_S884G+16_AS840g+	Cas9n(lot45)	MOI=250	0.0602917	0.0452917	0.0822917
		Cas9n(lot45)	MOI=500	0.0282917	0.0432917	0.0392917
		Cas9n(lot45)	MOI=1000	0.00829167	0.00829167	0.00929167
		mock		0.605292	0.603292	0.586292
N3B1H2Z2	16_S884G+16_AS840g+	Cas9n(lot45)	MOI=250	0.0542917	0.0652917	0.0512917
		Cas9n(lot45)	MOI=500	0.0142917	0.0172917	0.0202917
		Cas9n(lot45)	MOI=1000	0.00829167	0.0132917	0.0102917
		mock		0.546292	0.514292	0.483292
N3P3B1H1	16_S884G+16_AS840g+	Cas9n(lot45)	MOI=250	0.0672917	0.0522917	0.0852917
		Cas9n(lot45)	MOI=500	0.0282917	0.0242917	0.0322917
		Cas9n(lot45)	MOI=1000	0.00929167	0.0122917	0.0202917
		mock		0.724292	0.676292	0.705292
N3P3B1H2	16_S893G+16_AS859G	Cas9n(lot45)	MOI=250	0.0342917	0.0192917	0.0362917
		Cas9n(lot45)	MOI=500	0.00529167	0.00629167	0.0162917
		Cas9n(lot45)	MOI=1000	0.00729167	0.00329167	0.00429167
		mock		0.804292	0.757292	0.766292
N3P3B1Z1	16_S893G+16_AS859G	Cas9n(lot45)	MOI=250	0.0582917	0.0442917	0.0562917
		Cas9n(lot45)	MOI=500	0.0132917	0.00729167	0.0172917
		Cas9n(lot45)	MOI=1000	0.00329167	0.00829167	0.0102917
		mock		0.721292	0.642292	0.762292
N3P3B1Z2	16_S893G+16_AS859G	Cas9n(lot45)	MOI=250	0.0342917	0.0332917	0.0422917
		Cas9n(lot45)	MOI=500	0.00829167	0.00529167	0.0112917
		Cas9n(lot45)	MOI=1000	0.00329167	0.00229167	0.00329167
		mock		0.706292	0.731292	0.622292
N3P3B2Z1	16_S893G+16_AS859G	Cas9n(lot45)	MOI=250	0.0602917	0.0772917	0.0802917
		Cas9n(lot45)	MOI=500	0.00429167	-0.000708333	0.00229167
		Cas9n(lot45)	MOI=1000	0.00829167	0.00629167	0.00729167
		mock		0.737292	0.771292	0.707292
N3P3B2Z2	16_S884G+16_AS840g+	Cas9n(lot45)	MOI=250	0.0462917	0.0522917	0.0582917
		Cas9n(lot45)	MOI=500	0.0132917	0.00929167	0.0242917
		Cas9n(lot45)	MOI=1000	0.00429167	0.00729167	0.00729167
		mock		0.721292	0.736292	0.667292
N3P3H1B1	16_S884G+16_AS840g+	Cas9n(lot45)	MOI=250	0.0472917	0.0482917	0.0582917
		Cas9n(lot45)	MOI=500	0.00829167	0.00629167	0.0122917
		Cas9n(lot45)	MOI=1000	0.00529167	0.00529167	0.00429167
		mock		0.688292	0.667292	0.719292
N3P3H1B2	16_S884G+16_AS840g+	Cas9n(lot45)	MOI=250	0.0282917	0.0442917	0.0342917
		Cas9n(lot45)	MOI=500	0.0122917	0.00729167	0.0212917
		Cas9n(lot45)	MOI=1000	0.00529167	0.00729167	0.00529167
		mock		0.478292	0.446292	0.410292
N3P3H1Z1	16_S884G+16_AS840g+	Cas9n(lot45)	MOI=250	0.129292	0.142292	0.149292
		Cas9n(lot45)	MOI=500	0.0362917	0.0632917	0.0482917
		Cas9n(lot45)	MOI=1000	0.0242917	0.0132917	0.0282917
		mock		0.691292	0.630292	0.665292
N3P3H1Z2	16_S893G+16_AS859G	Cas9n(lot45)	MOI=250	0.0982917	0.125292	0.0892917
		Cas9n(lot45)	MOI=500	0.0202917	0.0752917	0.0312917
		Cas9n(lot45)	MOI=1000	0.0162917	0.0202917	0.0162917
		mock		0.624292	0.680292	0.733292
N3P3H2Z1	16_S893G+16_AS859G	Cas9n(lot45)	MOI=250	0.0272917	0.0572917	0.0362917
		Cas9n(lot45)	MOI=500	0.00629167	0.0112917	0.0112917
		Cas9n(lot45)	MOI=1000	0.00529167	0.0102917	0.0102917
		mock		0.732292	0.753292	0.601292
N3P3H2Z2	16_S893G+16_AS859G	Cas9n(lot45)	MOI=250	0.0262917	0.0522917	0.0612917
		Cas9n(lot45)	MOI=500	0.0272917	0.0142917	0.0262917
		Cas9n(lot45)	MOI=1000	0.00629167	0.00929167	0.0122917
		mock		0.633292	0.750292	0.598292
H1B1N3Z1	16_S893G+16_AS859G	Cas9n(lot45)	MOI=250	0.0192917	0.0322917	0.0312917
		Cas9n(lot45)	MOI=500	0.0202917	0.0132917	0.0232917
		Cas9n(lot45)	MOI=1000	0.0122917	0.00629167	0.0202917
		mock		0.599292	0.652292	0.610292
H1B1N3Z2	16_S893G+16_AS859G	Cas9n(lot45)	MOI=250	0.0272917	0.0682917	0.0582917
		Cas9n(lot45)	MOI=500	0.0122917	0.0362917	0.0272917
		Cas9n(lot45)	MOI=1000	0.00829167	0.0122917	0.0122917
		mock		0.584292	0.673292	0.616292
H1B1P1Z1	16_S893G+16_AS859G	Cas9n(lot45)	MOI=250	0.0262917	0.0232917	0.0282917
		Cas9n(lot45)	MOI=500	0.0122917	0.0132917	0.0242917
		Cas9n(lot45)	MOI=1000	0.00829167	0.00629167	0.00829167
		mock		0.533292	0.587292	0.668292
H1B1P1Z2	16_S893G+16_AS859G	Cas9n(lot45)	MOI=250	0.0192917	0.0162917	0.0232917
		Cas9n(lot45)	MOI=500	0.00629167	0.00929167	0.0122917
		Cas9n(lot45)	MOI=1000	0.00529167	0.00429167	0.00429167
		mock		0.663292	0.676292	0.685292
H1B1P3Z1	16_S893G+16_AS859G	Cas9n(lot45)	MOI=250	0.0102917	0.00929167	0.0142917
		Cas9n(lot45)	MOI=500	0.00629167	0.00629167	0.00629167
		Cas9n(lot45)	MOI=1000	0.00329167	0.00629167	0.00529167
		mock		0.604292	0.668292	0.604292
H1B1P3Z2	16_S893G+16_AS859G	Cas9n(lot45)	MOI=250	0.0192917	0.0152917	0.0162917
		Cas9n(lot45)	MOI=500	0.0132917	0.00829167	0.00629167
		Cas9n(lot45)	MOI=1000	0.00429167	0.00529167	0.00629167
		mock		0.698292	0.610292	0.649292
H1P3N3Z1	16_S893G+16_AS859G	Cas9n(lot45)	MOI=250	0.0212917	0.0182917	0.0242917
		Cas9n(lot45)	MOI=500	0.0142917	0.0142917	0.0172917
		Cas9n(lot45)	MOI=1000	0.0112917	0.0132917	0.0122917
		mock		0.580292	0.611292	0.596292
H1P3N3Z2	16_S893G+16_AS859G	Cas9n(lot45)	MOI=250	0.0132917	0.0112917	0.0302917
		Cas9n(lot45)	MOI=500	0.00729167	0.0202917	0.0112917
		Cas9n(lot45)	MOI=1000	0.00529167	0.0132917	0.00929167
		mock		0.589292	0.614292	0.629292
H1P3B1Z1	16_S893G+16_AS859G	Cas9n(lot45)	MOI=250	0.0262917	0.0232917	0.0432917
		Cas9n(lot45)	MOI=500	0.00529167	0.0232917	0.0252917
		Cas9n(lot45)	MOI=1000	0.00729167	0.00629167	0.00829167
		mock		0.575292	0.630292	0.613292
H1P3B1Z2	16_S893G+16_AS859G	Cas9n(lot45)	MOI=250	0.0222917	0.0552917	0.0352917
		Cas9n(lot45)	MOI=500	0.0122917	0.0362917	0.0192917
		Cas9n(lot45)	MOI=1000	0.00929167	0.00829167	0.00629167
		mock		0.625292	0.549292	0.648292
H1P3B2Z1	16_S893G+16_AS859G	Cas9n(lot45)	MOI=250	0.0152917	0.0152917	0.0152917
		Cas9n(lot45)	MOI=500	0.00829167	0.00829167	0.00629167
		Cas9n(lot45)	MOI=1000	0.00329167	0.00729167	0.00629167
		mock		0.577292	0.625292	0.702292
H1P3B2Z2	16_S893G+16_AS859G	Cas9n(lot45)	MOI=250	0.0112917	0.0202917	0.0142917
H2B1N3Z1		Cas9n(lot45)	MOI=500	0.00929167	0.0112917	0.00629167
		Cas9n(lot45)	MOI=1000	0.00729167	0.00729167	0.00829167
		mock		0.740292	0.681292	0.773292
H2B1N3Z1	16_S884G+16_AS840g+	Cas9n(lot45)	MOI=250	0.0842917	0.0562917	0.110292
		Cas9n(lot45)	MOI=500	0.0492917	0.0552917	0.0432917
		Cas9n(lot45)	MOI=1000	0.0202917	0.0222917	0.0192917
		mock		0.605292	0.622292	0.650292
H2B1N3Z2	16_S884G+16_AS840g+	Cas9n(lot45)	MOI=250	0.0622917	0.111292	0.140292
		Cas9n(lot45)	MOI=500	0.126292	0.0812917	0.0852917
		Cas9n(lot45)	MOI=1000	0.0512917	0.0542917	0.0562917
		mock		0.642292	0.646292	0.583292
H2B1P1Z1	16_S884G+16_AS840g+	Cas9n(lot45)	MOI=250	0.0132917	0.0642917	0.0652917
		Cas9n(lot45)	MOI=500	0.0762917	0.0642917	0.0602917
		Cas9n(lot45)	MOI=1000	0.0512917	0.0542917	0.0532917
		mock		0.632292	0.722292	0.639292
H2B1P1Z2	16_S884G+16_AS840g+	Cas9n(lot45)	MOI=250	0.0102917	0.0542917	0.0642917
		Cas9n(lot45)	MOI=500	0.0792917	0.0732917	0.0552917
		Cas9n(lot45)	MOI=1000	0.0512917	0.0502917	0.0482917
		mock		0.692292	0.659292	0.683292
H2B1P3Z1	16_S884G+16_AS840g+	Cas9n(lot45)	MOI=250	0.0102917	0.0232917	0.0792917
		Cas9n(lot45)	MOI=500	0.0892917	0.0812917	0.0382917
		Cas9n(lot45)	MOI=1000	0.0292917	0.0422917	0.0422917
		mock		0.720292	0.747292	0.686292
H2B1P3Z2	16_S884G+16_AS840g+	Cas9n(lot45)	MOI=250	0.136292	0.116292	0.119292
		Cas9n(lot45)	MOI=500	0.0842917	0.0792917	0.0512917
		Cas9n(lot45)	MOI=1000	0.0202917	0.0332917	0.0432917
		mock		0.666292	0.679292	0.776292
H2P3N3Z1	16_S884G+16_AS840g+	Cas9n(lot45)	MOI=250	0.0232917	0.0272917	0.0372917
		Cas9n(lot45)	MOI=500	0.0282917	0.0152917	0.0112917
		Cas9n(lot45)	MOI=1000	0.0162917	0.0182917	0.0142917
		mock		0.717292	0.714292	0.687292
H2P3N3Z2	16_S884G+16_AS840g+	Cas9n(lot45)	MOI=250	0.0222917	0.0652917	0.0832917
		Cas9n(lot45)	MOI=500	0.0522917	0.0642917	0.0522917
		Cas9n(lot45)	MOI=1000	0.0482917	0.0572917	0.0662917
		mock		0.684292	0.753292	0.697292
H2P3B1Z1	16_S884G+16_AS840g+	Cas9n(lot45)	MOI=250	0.0512917	0.0792917	0.170292
		Cas9n(lot45)	MOI=500	0.130292	0.142292	0.149292
		Cas9n(lot45)	MOI=1000	0.0972917	0.113292	0.106292
		mock		0.782292	0.822292	0.787292
H2P3B1Z2	16_S884G+16_AS840g+	Cas9n(lot45)	MOI=250	0.0202917	0.0642917	0.106292
		Cas9n(lot45)	MOI=500	0.101292	0.112292	0.102292
		Cas9n(lot45)	MOI=1000	0.0932917	0.0982917	0.100292
		mock		0.797292	0.802292	0.757292
H2P3B2Z1	16_S884G+16_AS840g+	Cas9n(lot45)	MOI=250	0.0162917	0.0312917	0.0592917
		Cas9n(lot45)	MOI=500	0.0422917	0.0512917	0.0332917
		Cas9n(lot45)	MOI=1000	0.0382917	0.0732917	0.0782917
		mock		0.695292	0.716292	0.656292
H2P3B2Z2	16_S884G+16_AS840g+	Cas9n(lot45)	MOI=250	0.0142917	0.0332917	0.0232917
		Cas9n(lot45)	MOI=500	0.00529167	0.0132917	0.00629167
		Cas9n(lot45)	MOI=1000	0.00829167	0.00929167	0.0142917
		mock		0.599292	0.722292	0.760292

## Sheet: Raw data for Fig. 5b
Raw data for Fig. 5b
Transgene	AdV	MOI	well-1	well-2	well-3
18E6/18E7	mock		1.275	1.149	1.25
18E6/18E7	mock		1.252	1.087	1.117
18E6/18E7	mock		1.081	1.044	1.124
18E6/18E7	mock		1.058	1.096	1.161
18E6/18E7	HPV/Cas9	100	1.229	1.223	1.108
18E6/18E7	HPV/Cas9n	100	1.293	1.216	1.214
18E6/18E7	HBV/Cas9	100	1.265	1.106	1.17
18E6/18E7	HBV/Cas9n	100	1.23	1.199	1.264
18E6/18E7	HPV/Cas9	300	1.155	1.044	0.938
18E6/18E7	HPV/Cas9n	300	1.093	1.11	0.969
18E6/18E7	HBV/Cas9	300	1.174	1.043	1.132
18E6/18E7	HBV/Cas9n	300	1.152	1.196	1.098
18E6/18E7	HPV/Cas9	1000	0.546	0.622	0.521
18E6/18E7	HPV/Cas9n	1000	0.487	0.53	0.506
18E6/18E7	HBV/Cas9	1000	0.593	0.56	0.615
18E6/18E7	HBV/Cas9n	1000	0.78	0.751	0.762
18E6/18E7	HPVold/Cas9	100	1.212	1.275	1.11
18E6/18E7	HPVold/Cas9n	100	1.336	1.239	1.296
18E6/18E7	HBVold/Cas9	100	1.153	1.194	1.394
18E6/18E7	HBVold/Cas9n	100	1.292	1.226	1.168
18E6/18E7	HPVold/Cas9	300	1.059	1.045	0.974
18E6/18E7	HPVold/Cas9n	300	1.209	1.024	1.097
18E6/18E7	HBVold/Cas9	300	1.124	1.091	1.143
18E6/18E7	HBVold/Cas9n	300	1.154	1.191	1.133
18E6/18E7	HPVold/Cas9	1000	0.691	0.773	0.628
18E6/18E7	HPVold/Cas9n	1000	0.579	0.533	0.424
18E6/18E7	HBVold/Cas9	1000	0.707	0.719	0.766
18E6/18E7	HBVold/Cas9n	1000	0.822	0.875	0.785
18000000	mock		1.003	1.003	0.887
18000000	mock		0.91	0.944	0.885
18000000	mock		0.91	0.84	0.872
18000000	mock		0.93	0.936	0.935
18000000	HPV/Cas9	100	0.701	0.777	0.602
18000000	HPV/Cas9n	100	0.845	0.79	0.794
18000000	HBV/Cas9	100	1.035	1.033	1.04
18000000	HBV/Cas9n	100	1.132	1.207	1.088
18000000	HPV/Cas9	300	0.432	0.433	0.367
18000000	HPV/Cas9n	300	0.424	0.413	0.372
18000000	HBV/Cas9	300	0.972	1.001	0.993
18000000	HBV/Cas9n	300	1.137	1.176	1.122
18000000	HPV/Cas9	1000	0.246	0.218	0.119
18000000	HPV/Cas9n	1000	0.202	0.138	0.149
18000000	HBV/Cas9	1000	0.93	0.876	0.934
18000000	HBV/Cas9n	1000	0.918	0.857	0.752
18E7	mock		1.327	1.389	1.297
18E7	mock		1.29	1.386	1.408
18E7	mock		1.396	1.272	1.311
18E7	mock		1.35	1.322	1.3
18E7	HPV/Cas9	100	1.196	1.35	1.239
18E7	HPV/Cas9n	100	1.416	1.355	1.423
18E7	HBV/Cas9	100	1.309	1.214	1.276
18E7	HBV/Cas9n	100	1.345	1.471	1.455
18E7	HPV/Cas9	300	0.342	0.439	0.197
18E7	HPV/Cas9n	300	0.316	0.233	0.316
18E7	HBV/Cas9	300	1.255	1.282	1.238
18E7	HBV/Cas9n	300	1.309	1.368	1.278
18E7	HPV/Cas9	1000	0.056	0.056	0.045
18E7	HPV/Cas9n	1000	0.044	0.045	0.045
18E7	HBV/Cas9	1000	0.829	0.811	0.806
18E7	HBV/Cas9n	1000	1.074	1.01	0.951
18E6E7	mock		1.135	1.08	1.011
18E6E7	mock		1.104	1.05	1.072
18E6E7	mock		1.111	1.096	1.186
18E6E7	mock		1.08	1.113	1.21
18E6E7	HPV/Cas9	100	1.037	1.078	0.945
18E6E7	HPV/Cas9n	100	1.028	1.025	1.058
18E6E7	HBV/Cas9	100	1.049	1.053	1.04
18E6E7	HBV/Cas9n	100	1.158	1.224	1.192
18E6E7	HPV/Cas9	300	0.724	0.87	0.712
18E6E7	HPV/Cas9n	300	0.722	0.682	0.76
18E6E7	HBV/Cas9	300	1.072	1.099	1.176
18E6E7	HBV/Cas9n	300	1.256	1.29	1.169
18E6E7	HPV/Cas9	1000	0.323	0.374	0.265
18E6E7	HPV/Cas9n	1000	0.226	0.223	0.229
18E6E7	HBV/Cas9	1000	0.731	0.783	0.784
18E6E7	HBV/Cas9n	1000	0.892	0.973	1.114
LXSN	mock		1.071	1.029	0.994
LXSN	mock		1.003	0.967	0.973
LXSN	mock		1.002	0.952	1.041
LXSN	mock		1.095	1.079	1.064
LXSN	HPV/Cas9	100	0.698	0.854	0.733
LXSN	HPV/Cas9n	100	0.871	0.798	0.806
LXSN	HBV/Cas9	100	0.989	1.042	1.077
LXSN	HBV/Cas9n	100	1.061	1.153	1.084
LXSN	HPV/Cas9	300	0.221	0.378	0.19
LXSN	HPV/Cas9n	300	0.243	0.182	0.224
LXSN	HBV/Cas9	300	0.98	0.996	0.994
LXSN	HBV/Cas9n	300	1.114	1.116	1.023
LXSN	HPV/Cas9	1000	0.043	0.051	0.051
LXSN	HPV/Cas9n	1000	0.054	0.047	0.045
LXSN	HBV/Cas9	1000	0.699	0.734	0.76
LXSN	HBV/Cas9n	1000	0.792	0.699	0.554

## Sheet: Raw data for Fig. 6b
Raw data for Fig. 6b
	MOI	well-1	well-2	well-3	well-4
SiHa	5	0.719292	0.665292	0.747292	0.773292
SiHa	15	0.618292	0.697292	0.721292	0.691292
SiHa	50	0.428292	0.552292	0.609292	0.621292
SiHa	150	0.288292	0.314292	0.360292	0.381292
SiHa	500	0.121292	0.150292	0.167292	0.164292
SiHa	1500	0.0162917	0.0202917	0.0192917	0.0262917
SiHa	0	0.603292	0.707292	0.741292	0.733292
SCC90	5	0.413292	0.480292	0.504292	0.514292
SCC90	15	0.448292	0.521292	0.509292	0.561292
SCC90	50	0.312292	0.394292	0.416292	0.366292
SCC90	150	0.254292	0.204292	0.234292	0.160292
SCC90	500	0.0552917	0.0762917	0.0642917	0.0302917
SCC90	1500	0.0242917	0.0182917	0.0152917	0.0132917
SCC90	0	0.592292	0.622292	0.651292	0.562292
HCK1T	5	1.11029	1.03529	1.05129	1.08029
HCK1T	15	1.02529	1.00029	1.01729	1.09229
HCK1T	50	1.04429	1.07429	1.13729	1.02829
HCK1T	150	1.11329	0.987292	1.11229	1.08829
HCK1T	500	1.04329	1.18829	1.09529	1.03129
HCK1T	1500	0.932292	0.924292	1.00329	1.12229
HCK1T	0	1.07229	1.01729	1.02129	1.08129

## Sheet: Raw data for Fig. 8b
Raw data for Fig. 8b
AdV	MOI	2048	1024	512	256	128	64	32	16	8	4	2	mock
SetA-EFd-Cas9n	well-1	0.003	0.005	0.011	0.041	0.103	0.207	0.33	0.48	0.652	0.738	0.754	0.785
	well-2	0.004	0.006	0.028	0.085	0.162	0.271	0.451	0.569	0.671	0.653	0.706	0.732
	well-3	0.006	0.005	0.027	0.076	0.168	0.33	0.509	0.692	0.77	0.678	0.712	0.806
	well-4	0.005	0.005	0.024	0.077	0.156	0.314	0.533	0.622	0.733	0.724	0.702	0.868
Set2-PGK-Cas9n	well-1	0.012	0.055	0.165	0.39	0.596	0.658	0.637	0.699	0.679	0.67	0.746	0.388
	well-2	0.021	0.088	0.174	0.394	0.631	0.678	0.659	0.677	0.693	0.727	0.786	0.862
	well-3	0.012	0.079	0.165	0.315	0.53	0.696	0.713	0.689	0.727	0.709	0.736	0.808
	well-4	0.018	0.069	0.158	0.322	0.509	0.6	0.824	0.792	0.769	0.783	0.799	0.865

## Sheet: Raw data for Fig 8c
Raw data for Fig 8c
Exp 6	Balb/c nu/nu 4wk female	tumor ID	position	2023/7/25 perchased	2023-08-03	transplantation		2023-08-09			2023-08-17			2023-08-23			2023-08-24			2023-08-25			2023-08-26			2023-08-30	IVIS		2023-08-30			2023-08-31			2023-09-01			2023-09-02			2023-09-05			2023-09-05			2023-09-06
				days post-transplantation	0			6			14			20			21			22			23			27			27			28			29			30			33			33			34
	TK231611	CSII-CMV-CBR2-IRES-puro	SCC90					Length(L)	Width(W)	L*W^2/2	Length(L)	Width(W)	L*W^2/2	Length(L)	Width(W)	L*W^2/2	23-G7：SetA-dEF-NC9 lot 170			23-G7：SetA-dEF-NC9 lot 170			23-G7：SetA-dEF-NC9 lot 170			Length(L)	Width(W)	L*W^2/2	23-G7：SetA-dEF-NC9 lot 171			23-G7：SetA-dEF-NC9 lot 171			23-G7：SetA-dEF-NC9 lot 171			23-G7：SetA-dEF-NC9 lot 171+172			Length(L)	Width(W)	L*W^2/2	23-G7：SetA-dEF-NC9 lot 169(250ul)+172(1000ul)			23-G7：SetA-dEF-NC9 lot 164(500ul)+165(500ul)
1	1	ET203	right front	1-1	1X 10^6 cells in 50 uL matrigel(1:1)			6.59	3.77	46.8315	4.99	3.31	27.3355	6.71	5.51	101.858	20500000000	50	ul	20500000000	50	ul	20500000000	50	ul	9.44	7.84	290.118	23500000000	50	ul	23500000000	50	ul	23500000000	50	ul	11977500000	50	ul	8.9	7.87	275.619	23364000000	50	ul	39850000000	50	ul
1	2	ET204	right tail	1-2	1X 10^6 cells in 50 uL matrigel(1:1)			4.62	3.69	31.4532	5.12	3.66	34.2927	7.63	8.75	292.086	20500000000	50	ul	20500000000	50	ul	20500000000	50	ul	12.47	9.64	579.416	23500000000	50	ul	23500000000	50	ul	23500000000	50	ul	11977500000	50	ul	12.13	10.51	669.941	23364000000	50	ul	39850000000	50	ul
1	3	ET205	left front	1-3	1X 10^6 cells in 50 uL matrigel(1:1)			5.17	4.79	59.3105	8.02	6.55	172.039	10.52	8.84	411.046	20500000000	50	ul	20500000000	50	ul	20500000000	50	ul	12.07	10.92	719.652	23500000000	50	ul	23500000000	50	ul	23500000000	50	ul	11977500000	50	ul	12.78	10.52	707.184	23364000000	50	ul	39850000000	50	ul
1	4	ET206	left tail	1-4	1X 10^6 cells in 50 uL matrigel(1:1)			4.44	3.97	34.9892	5.33	3.52	33.0204	6.17	3.43	36.2947	20500000000	50	ul	20500000000	50	ul	20500000000	50	ul	6.33	4.94	77.2374	23500000000	50	ul	23500000000	50	ul	23500000000	50	ul	11977500000	50	ul	7.76	4.11	65.5413	23364000000	50	ul	39850000000	50	ul
	TK231611	CSII-CMV-CBR2-IRES-puro	SCC90														23-G7：SetA-dEF-NC9 lot 170			23-G7：SetA-dEF-NC9 lot 170			23-G7：SetA-dEF-NC9 lot 170						23-G7：SetA-dEF-NC9 lot 171			23-G7：SetA-dEF-NC9 lot 171			23-G7：SetA-dEF-NC9 lot 171			23-G7：SetA-dEF-NC9 lot 171+172						23-G7：SetA-dEF-NC9 lot 169(250ul)+172(1000ul)			23-G7：SetA-dEF-NC9 lot 164(500ul)+165(500ul)
2	1	ET207	right front	2-1	1X 10^6 cells in 50 uL matrigel(1:1)			4.33	3.96	33.9507	6.9	5.28	96.1805	8.48	7.65	248.135	20500000000	50	ul	20500000000	50	ul	20500000000	50	ul	10.9	9.09	450.323	23500000000	50	ul	23500000000	50	ul	23500000000	50	ul	11977500000	50	ul	8.68	9.64	403.314	23364000000	50	ul	39850000000	50	ul
2	2	ET208	right tail	2-2	1X 10^6 cells in 50 uL matrigel(1:1)			5.21	3.09	24.8728	4.1	2.56	13.4349	6.33	3.34	35.3075	20500000000	50	ul	20500000000	50	ul	20500000000	50	ul	7.09	4.39	68.3196	23500000000	50	ul	23500000000	50	ul	23500000000	50	ul	11977500000	50	ul	7.82	4.81	90.4622	23364000000	50	ul	39850000000	50	ul
2	3	ET209	left front	2-3	1X 10^6 cells in 50 uL matrigel(1:1)			5.87	4.75	66.2209	6.57	4.21	58.2237	10.24	8.1	335.923	20500000000	50	ul	20500000000	50	ul	20500000000	50	ul	11.44	9.66	533.765	23500000000	50	ul	23500000000	50	ul	23500000000	50	ul	11977500000	50	ul	12.71	11.32	814.345	23364000000	50	ul	39850000000	50	ul
2	4	ET210	left tail	2-4	1X 10^6 cells in 50 uL matrigel(1:1)			6.44	3.89	48.7254	3.58	1.83	5.99453	5.08	3.27	27.16	20500000000	50	ul	20500000000	50	ul	20500000000	50	ul	7.19	4.78	82.14	23500000000	50	ul	23500000000	50	ul	23500000000	50	ul	11977500000	50	ul	7.28	5.62	114.967	23364000000	50	ul	39850000000	50	ul
	TK231611	CSII-CMV-CBR2-IRES-puro	SCC90														23-G7：SetA-dEF-NC9 lot 170			23-G7：SetA-dEF-NC9 lot 170			23-G7：SetA-dEF-NC9 lot 170						23-G7：SetA-dEF-NC9 lot 171			23-G7：SetA-dEF-NC9 lot 171			23-G7：SetA-dEF-NC9 lot 171			23-G7：SetA-dEF-NC9 lot 171+172						23-G7：SetA-dEF-NC9 lot 169(250ul)+172(1000ul)			23-G7：SetA-dEF-NC9 lot 164(500ul)+165(500ul)
3	1	ET211	right front	3-1	1X 10^6 cells in 50 uL matrigel(1:1)			4.37	3.14	21.5432	6.26	4.54	64.5143	7.76	6.95	187.414	20500000000	50	ul	20500000000	50	ul	20500000000	50	ul	8.74	6.8	202.069	23500000000	50	ul	23500000000	50	ul	23500000000	50	ul	11977500000	50	ul	8.96	6.7	201.107	23364000000	50	ul	39850000000	50	ul
3	2	ET212	right tail	3-2	1X 10^6 cells in 50 uL matrigel(1:1)			5.24	3.14	25.8322	5.2	3.98	41.185	6.39	3.07	30.1126	20500000000	50	ul	20500000000	50	ul	20500000000	50	ul	7.27	4.59	76.5825	23500000000	50	ul	23500000000	50	ul	23500000000	50	ul	11977500000	50	ul	7.35	3.98	58.2135	23364000000	50	ul	39850000000	50	ul
3	3	ET213	left front	3-3	1X 10^6 cells in 50 uL matrigel(1:1)			4.36	2.66	15.4248	5.75	4.35	54.4022	8.1	6.67	180.18	20500000000	50	ul	20500000000	50	ul	20500000000	50	ul	8.02	6.58	173.619	23500000000	50	ul	23500000000	50	ul	23500000000	50	ul	11977500000	50	ul	8.79	6.56	189.133	23364000000	50	ul	39850000000	50	ul
3	4	ET214	left tail	3-4	1X 10^6 cells in 50 uL matrigel(1:1)			6.12	5	76.5	7.59	5.67	122.005	9.93	8.3	342.039	20500000000	50	ul	20500000000	50	ul	20500000000	50	ul	9.64	8.19	323.307	23500000000	50	ul	23500000000	50	ul	23500000000	50	ul	11977500000	50	ul	11.63	9.19	491.112	23364000000	50	ul	39850000000	50	ul
	TK231611	CSII-CMV-CBR2-IRES-puro	SCC90
4	1	ET215	right front	4-1	1X 10^6 cells in 50 uL matrigel(1:1)			4.04	3.33	22.3996	5.86	4.07	48.5352	8.86	6.37	179.756	PBS	50	ul	PBS	50	ul	PBS	50	ul	11.73	8.82	456.252	PBS	50	ul	PBS	50	ul	PBS	50	ul	PBS	50	ul	12.76	10.46	698.046	PBS	50	ul	PBS	50	ul
4	2	ET216	right tail	4-2	1X 10^6 cells in 50 uL matrigel(1:1)			5.01	3.27	26.7857	3.38	2.78	13.061	7.04	5.2	95.1808	PBS	50	ul	PBS	50	ul	PBS	50	ul	8.42	6.21	162.355	PBS	50	ul	PBS	50	ul	PBS	50	ul	PBS	50	ul	9.56	6.72	215.857	PBS	50	ul	PBS	50	ul
4	3	ET217	left front	4-3	1X 10^6 cells in 50 uL matrigel(1:1)			5.47	3.57	34.8573	6.49	5.41	94.975	10.85	7.57	310.879	PBS	50	ul	PBS	50	ul	PBS	50	ul	12.48	10.98	752.297	PBS	50	ul	PBS	50	ul	PBS	50	ul	PBS	50	ul	13.95	12.35	1063.84	PBS	50	ul	PBS	50	ul
4	4	ET218	left tail	4-4	1X 10^6 cells in 50 uL matrigel(1:1)			6.8	4.63	72.8855	8.08	6.09	149.836	10.5	8.36	366.92	PBS	50	ul	PBS	50	ul	PBS	50	ul	12.59	9.66	587.422	PBS	50	ul	PBS	50	ul	PBS	50	ul	PBS	50	ul	14.13	11.19	884.652	PBS	50	ul	PBS	50	ul
[truncated: 15 more columns]

## Sheet: Raw data for Fig 8d
Raw data for Fig 8d
Balb/c nu/nu 4wk female				Xenograft 20240227				2024-02-27			2024-03-13			2024-03-14			2024-03-21			2024-03-25			2024-03-27			2024-04-01			2024-04-04			2024-04-10			2024-04-15			2024-04-24			2024-04-30			2024-05-07			2024-05-09
2024/2/9 received(4w-old)						days post-transplantation		0			15			16			23			27			29			34			37			43			48			57			63			70			72
mouse ID		tumor ID	position					Length(L)	Width(W)	L*W^2/2	L	W	L*W^2/2	Length(L)	Width(W)	L*W^2/2	Length(L)	Width(W)	L*W^2/2	Length(L)	Width(W)	L*W^2/2	Length(L)	Width(W)	L*W^2/2	Length(L)	Width(W)	L*W^2/2	Length(L)	Width(W)	L*W^2/2	Length(L)	Width(W)	L*W^2/2	Length(L)	Width(W)	L*W^2/2	Length(L)	Width(W)	L*W^2/2	Length(L)	Width(W)	L*W^2/2	Length(L)	Width(W)	L*W^2/2	Length(L)	Width(W)	L*W^2/2
									PDX-CC1						PDX-CC1
53		ET231	right front	1-1				transplantation			palpable			5.42	3.91	41	6.76	3.81	49	4.93	4.15	42	5.16	3.16	26	4.01	3.49	24	0	0	0	4.77	4.12	40	4	3.3	22	8.02	5.45	119	6.6	5.33	94	8.52	7.85	263	8.96	8.23	303
		ET232	right tail	1-2				transplantation			palpable			5.62	4.32	52	7.79	4.5	79	7.96	4.46	79	4.05	4.74	45	5.92	4.05	49	8.49	4.96	104	7.02	4.91	85	7.68	4.22	68	9.01	4.81	104	6.99	4.78	80	8.86	5.1	115	8.69	5.81	147
		ET233	left front	1-3				transplantation			palpable			5.92	3.18	30	6.43	4.43	63	6.13	3.85	45	5.88	4.17	51	4.58	3.54	29	0	0	0	6.01	4.18	53	0	0	0	5.13	3.37	29	0	0	0	0	0	0	0	0	0
		ET234	left tail	1-4				transplantation			palpable			4.42	2.97	19	6.17	4.13	53	5.53	3.79	40	4.85	3.07	23	3.58	2.99	16	4.41	3.54	28	6.03	4.27	55	5.44	3.65	36	5.6	4.44	55	6.48	4.53	66	6.3	4.62	67	6.42	5.72	105
			PDX-CC1						PDX-CC1
54		ET235	right front	2-1				transplantation						4.99	3.72	35	6.51	3.42	38	7.1	4.25	64	5.62	3.77	40	0	0	0	6.39	4.45	63	8.04	6.23	156	2.59	2.49	8	0	0	0	3.7	2.88	15	3.67	3.14	18	0	0	0
		ET236	right tail	2-2				transplantation			palpable			4.49	2.82	18	6.85	3.63	45	3.97	2.47	12	3.1	2.71	11	0	0	0	4.55	2.87	19	5.46	3.87	41	3.79	2.44	11	6.08	3.36	34	4.55	3.17	23	4.27	3.57	27	4.91	3.55	31
		ET237	left front	2-3				transplantation						4.21	3.04	19	5.75	4.68	63	4.54	3.3	25	3.76	2.91	16	4.82	4.23	43	5.93	4.74	67	5.36	4.67	58	6.38	5.48	96	7.88	6.49	166	8.06	6.79	186	8.48	7.74	254	8.93	8.11	294
		ET238	left tail	2-4				transplantation			palpable			6.06	4.15	52	5.92	3.79	43	2.46	2.32	7	0	0	0	0	0	0	0	0	0	6.94	4.92	84	0	0	0	0	0	0	0	0	0	0	0	0	0	0	0
			PDX-CC1						PDX-CC1
55		ET239	right front	3-1				transplantation			palpable			5.31	3.07	25	5.71	2.99	26	6.79	5.44	100	7.01	5.64	111	5.89	4.81	68	8.16	7.28	216	10.39	6.72	235	11.43	9.64	531	13.75	9.66	642	13.8	10.01	691	14.38	11.19	900	14.99	12.03	1085
		ET240	right tail	3-2				transplantation			palpable			4.93	3.44	29	5.19	3.77	37	3.29	2.73	12	3.76	2.86	15	0	0	0	0	0	0	0	0	0	0	0	0	0	0	0	0	0	0	0	0	0	0	0	0
		ET241	left front	3-3				transplantation			palpable			5.63	3.69	38	5.25	3.52	33	5.56	4.2	49	5.98	4.14	51	7.14	5.72	117	7.29	6.47	153	8.23	7.04	204	10.05	7.54	286	12.47	9.17	524	13.8	10.24	724	16.28	12.11	1194	15.73	12.46	1221
		ET242	left tail	3-4				transplantation						5.56	4.41	54	6.14	3.18	31	4.18	2.96	18	5.33	4.06	44	0	0	0	0	0	0	0	0	0	3.39	2.85	14	0	0	0	0	0	0	0	0	0	0	0	0
			PDX-CC1						PDX-CC1
56		ET243	right front	4-1				transplantation						3.81	2.37	11	6.59	5.57	102	6	4.66	65	6.94	4.5	70	6.37	4.77	72	6.69	5.7	109	7.81	5.23	107	7.99	6.29	158	9.93	7.36	269	9.19	7.61	266	11.3	8.73	431	10.81	8.98	436
		ET244	right tail	4-2				transplantation						0	0	0	0	0	0	4.01	2.79	16	4.92	3.14	24	0	0	0	0	0	0	0	0	0	4.98	3.49	30	6.47	4.94	79	6.4	4.49	65	6.86	5.53	105	8.37	6.07	154
		ET245	left front	4-3				transplantation			palpable			5.07	3.42	30	5.59	3.95	44	4.63	3.3	25	0	0	0	0	0	0	7.62	5.5	115	4.35	3.18	22	5.02	3.13	25	6.21	4.94	76	6.95	5.24	95	7.53	6.18	144	8.93	7.3	238
		ET246	left tail	4-4				transplantation			palpable			3.88	3.08	18	5.04	3.47	30	4.84	3.61	32	4.23	3.98	34	4.16	2.74	16	6.93	3.82	51	6.82	5.09	88	6.95	4.96	85	7.04	6.89	167	9.6	8.1	315	10.03	8.21	338	10.52	8.87	414
											clip removed
[truncated: 34 more columns]
